# Supplementary material for: Exploring the Volatile Profile of Vanilla planifolia after Fermentation at Low Temperature with Bacillus Isolates
Source: Foods. 2024 Aug 30;13(17):2777. doi: 10.3390/foods13172777 (PMC11394893; doi:10.3390/foods13172777)
Supplement: Supplementary file 1 [file foods-13-02777-s001.zip]

Archive with 1 entries (1 files):
- foods-3137403-supplementary.pdf
